# Supplementary material for: Immune Checkpoint Inhibitors Beyond Progression in Various Solid Tumors: A Systematic Review and Pooled Analysis
Source: J Clin Med. 2025 Sep 22;14(18):6680. doi: 10.3390/jcm14186680 (PMC12470277; doi:10.3390/jcm14186680)
Supplement: Supplementary file 1 [file jcm-14-06680-s001.zip]

Archive with 1 entries (1 files):
- jcm-3786960-supplementary.pdf
